# Supplementary material for: Multipurpose X-Ray Stage and Its Application for In Situ Poling Studies
Source: Materials (Basel). 2025 Feb 25;18(5):1004. doi: 10.3390/ma18051004 (PMC11901153; doi:10.3390/ma18051004)
Supplement: Supplementary file 1 [file materials-18-01004-s001.zip]

Archive with 1 entries (1 files):
- materials-3481536-supplementary_final version_REVISED.pdf
